# Supplementary material for: Extensive set of African ancestry-informative markers (AIMs) to study ancestry and population health
Source: Front Genet. 2023 Feb 23;14:1061781. doi: 10.3389/fgene.2023.1061781 (PMC9997643; doi:10.3389/fgene.2023.1061781)
Supplement: Supplementary file 1 [file Table1.xlsx]

## Sheet: AIMS_list
CHR	POSITION	SNP.ID
1	116158051	rs6684372
1	159598456	rs6427487
1	230186305	.
1	1425407	rs2649578
1	36778928	rs147547915
1	166302197	rs4342826
1	230082552	rs10442708
1	192551196	rs7554884
1	116784301	rs7418014
1	159340686	rs7548736
1	11037447	rs56168930
1	160346358	rs57393949
1	117781885	rs10801952
1	204678203	rs10900423
1	113745455	rs2788252
1	36856573	rs3007210
1	173579034	rs12065033
1	173579970	rs12066494
1	112960192	rs2483328
1	97451677	rs290829
1	243064156	rs6429390
1	117002489	rs6657624
1	9995254	rs1220399
1	57627960	rs59459799
1	100209959	rs7551243
1	144558467	rs201527326
1	116181829	rs2997748
1	241271227	rs9428863
1	2806107	rs3100865
1	192547074	rs2246829
1	102177800	rs1385120
1	116745951	rs4839518
1	10937920	rs11121639
1	230207462	rs12240271
1	236837395	rs1036001
1	232986191	rs2132407
1	116100909	rs4839456
1	36154485	rs591001
1	248116335	rs10888286
1	248780820	rs35338133
1	10822808	rs2073017
1	117708477	rs7524748
1	32369008	rs602507
1	120441998	rs2487568
1	247530238	rs10737801
1	36182139	rs11580984
1	100220891	rs2131633
1	207114037	rs291090
1	38875991	rs6704425
1	107805682	rs3125685
1	3147251	rs2651924
1	905160	rs7555426
1	1241800	rs3737720
1	43570543	rs683602
1	1647649	rs70937179
1	1230419	rs1272959
1	248123102	rs137856800
1	28029109	rs10902664
1	246090194	rs10754487
1	234304145	rs2045519
1	173968982	rs6702454
1	1414714	rs1153102
1	3188079	rs2500308
1	183977703	rs1926881
1	241817912	rs12076468
1	159342439	rs6687840
1	10831408	rs10864470
1	65014651	rs2196537
1	159603091	rs111873286
1	28062107	rs10902667
1	53964385	rs10888793
1	28143168	rs12095724
1	53972764	rs11206168
1	194239725	rs10921525
1	1427999	rs59289285
1	1465935	.
1	116757622	rs79178402
1	114078779	rs376671198
1	35888147	rs1211184
1	225248517	.
1	249109034	rs10888590
1	36082395	rs10908401
1	207269919	rs8942
1	1215424	rs1268339
1	229984976	rs61210877
1	207110888	rs291097
1	147056280	rs628928
1	161811555	rs1006310
1	57634356	rs155291
1	173558473	rs57399863
1	76933514	rs11426822
1	53499512	rs61314084
1	173544872	rs61554547
1	10941670	rs11121643
1	229996950	rs11440118
1	229985356	rs6698938
1	244460826	rs7554059
1	11131923	rs58280885
1	1337837	rs1240709
1	54066402	rs12029589
1	1242707	rs2274262
1	155273869	rs4971072
1	57351488	rs856847
1	68431338	rs12072946
1	53472427	rs368902590
1	11029478	rs12085319
1	119160980	rs1581727
1	193824708	rs12036144
1	173621283	.
1	214056337	rs701898
1	10210971	rs10864443
1	23743581	rs2156087
1	152472927	rs6662563
1	16455052	rs11260721
1	107803277	rs4628528
1	120498086	rs4659250
1	7988145	rs161820
1	246075462	rs1577989
1	243932275	rs2345994
1	247865773	rs3862188
1	116758554	rs7541326
1	173560754	rs57609710
1	210201776	rs1591300
1	1404809	rs1240732
1	116753492	rs6428881
1	185685544	rs10127540
1	35490246	rs61587349
1	198326680	rs6675587
1	247946383	rs9633404
1	248112809	rs4925583
1	100236558	rs61783015
1	65608909	rs12566696
1	116919519	rs10924073
1	120474507	rs6688004
1	230207294	rs7531895
1	10935265	rs6690924
1	173635900	rs727925
1	246103358	rs4449989
1	89467378	rs71584939
1	120485496	.
1	248817255	rs375818375
1	868981	rs13303037
1	247508292	rs55787813
1	174038968	rs61826843
1	1468633	rs6690064
1	245039866	rs9660907
1	69804760	rs1380672
1	15796808	rs10927791
1	43570385	rs484500
1	158987241	rs856043
1	230143511	rs4275465
1	27914844	rs35546191
1	243007892	rs6682976
1	53457942	rs4926940
1	189572075	rs198985
1	22956005	.
1	147026330	rs6593793
1	116884348	rs1544450
1	64277763	rs583393
1	35985004	rs1635717
1	3192526	rs2500304
1	248237757	rs11204587
1	210226856	rs12093254
1	248213433	rs12093163
1	228634809	rs10916315
1	147059561	rs3045400
1	114078780	rs369124352
1	159601271	rs12057245
1	145500500	rs367664781
1	161950451	rs10918342
1	100220425	rs2640912
1	28102993	rs7533700
1	147054233	rs658357
1	100204089	rs6658891
1	35815549	rs112946035
1	248123478	rs9658821
1	246104143	rs4654172
1	173643835	rs1903411
1	234300462	rs733066
1	35494810	rs10908316
1	6509667	rs12095686
1	248773638	rs11488448
1	161945419	rs1962508
1	100220460	rs2814046
1	154534766	rs9427089
1	54066318	rs12036675
1	35986826	rs1618735
1	11395586	rs2744836
1	1453373	rs7531221
1	100199139	rs2105181
1	35489692	rs4609395
1	35524281	rs12406588
1	37435147	rs697923
1	210196844	rs11119395
1	53451728	rs57505336
1	173929988	rs1407597
1	52605156	rs4926909
1	230008780	rs10916571
1	174970524	rs60411387
1	10052696	rs7517812
1	65148582	rs34723423
1	100209615	rs10875249
1	158640513	rs863326
1	3140413	rs2651890
1	1675004	.
1	116935068	rs10924081
1	52559508	rs11205925
1	42202168	rs710236
1	25321754	rs4649041
1	6229254	rs58749332
1	6375056	rs3789492
1	7637060	rs59664463
1	65674674	rs10711486
1	184956596	rs2135736
1	196528222	rs2335906
1	1423267	rs819977
1	35487964	rs7515734
1	245570808	rs10924192
1	155240077	rs11577338
1	72273383	rs482060
1	1638994	rs139262276
1	247978541	rs375198428
1	159226421	rs2325920
1	229139847	rs78601438
1	144580204	rs199656622
1	234295691	rs1458592
1	100213723	rs35201062
1	225234800	rs2456350
1	36022906	rs28366020
1	173946195	rs10912710
1	161950399	rs10918341
1	173582862	rs185351169
1	113005808	rs2488787
1	65544670	rs201228903
1	173977847	rs1987871
1	225247724	rs2929631
1	239703089	rs33954303
1	229986881	rs6587359
1	234166937	rs4612688
1	116161162	rs4387179
1	159069211	rs1894043
1	173580760	rs59849315
1	100249550	rs931519
1	100202185	rs28747677
1	234282843	rs1458596
1	107162694	rs6697704
1	246112828	rs12736658
1	243069808	rs2502338
1	47093529	rs6656061
1	219134231	rs622796
1	35756171	rs574045
1	234180542	rs4381263
1	156415673	rs35208023
1	185622715	rs12062862
1	189580085	rs1502596
1	230211398	rs6673349
1	214057724	rs853741
1	248046552	rs11204539
1	54067701	rs998526
1	3147030	rs6424069
1	100208940	rs6697945
1	100210008	rs7551255
1	43585572	rs7549278
1	189583702	rs73049547
1	116281910	rs71519714
1	36175643	rs1831865
1	117321205	rs798014
1	100230111	rs1172982
1	248111662	rs1337874
1	159181363	rs12087366
1	234291746	rs6687269
1	11170131	rs2261434
1	243067173	rs189116040
1	173984810	rs71762098
1	248117416	rs10888287
1	207111398	rs176704
1	54069725	rs1879737
1	1388289	rs1781145
1	222379145	rs1572423
1	36088436	rs545929
1	248780013	rs4631733
1	152457223	rs568184
1	11056363	rs11121672
1	116677846	rs6677552
1	4028937	rs10915491
1	162093151	rs11590763
1	54065179	rs941126
1	225243413	rs2449296
1	210216396	rs12059259
1	1701408	rs35459537
1	11227864	rs4240892
1	117032022	rs17035850
1	206299031	rs28635758
1	35951038	rs1203137
1	7634687	rs7526052
1	173533081	rs12066747
1	102174124	rs11164274
1	173903737	rs767053
1	3461665	rs57395109
1	234295149	rs6667821
1	173633473	rs6677292
1	232409847	rs10910648
1	6362035	rs7547093
1	249136360	rs4578256
1	3211515	rs11805677
1	64273591	rs659592
1	116083769	rs948624
1	73604389	rs138299584
1	21536624	rs71569819
1	173972334	rs961148
1	89460914	rs7547777
1	161823011	rs2257107
1	100199567	rs2095787
1	28168566	rs10158560
1	52546883	rs72498909
1	35926150	rs1768560
1	159224029	rs11265157
1	35529245	rs12071811
1	173616944	rs56848623
1	1447756	rs28627708
1	147062571	rs2132441
1	147060514	rs11240089
1	11626858	rs2745285
1	201298834	rs1361903
1	35507751	rs7522420
1	1346703	rs1240718
1	203258012	rs4246545
1	173574871	rs6678784
1	234281715	rs9435569
1	1447325	rs6690515
1	42253680	rs2813898
1	52628289	rs10888748
1	110661223	rs587784
1	28107361	rs6656152
1	10072439	rs111815044
1	239708312	rs10925911
1	201588940	rs674085
1	158998254	rs1101997
1	173604527	rs10158034
1	228634287	rs4653961
1	37878340	rs11805143
1	208529031	rs7519519
1	204441438	rs61817930
1	53457969	rs4926941
1	1220136	rs2144440
1	159518517	rs34299758
1	236926366	rs1051253
1	53475542	rs9660829
1	243069890	rs9662742
1	173943338	rs12067191
1	753474	rs2073814
1	220828454	rs13375845
1	47459790	rs4304522
1	234292102	rs6689973
1	152849299	rs4845490
1	100204452	rs4472772
1	5721189	rs12091928
1	243070467	rs2502342
1	214997808	rs6702001
1	100212662	rs66749580
1	234293351	rs73108418
1	36147290	rs793959
1	120508803	rs2493410
1	229984913	rs16850404
1	50704843	rs4926852
1	116101547	rs17163969
1	238210184	rs75623321
1	147381558	rs2132397
1	208446005	rs2782939
1	248118740	rs144358267
1	28118798	rs113199292
1	159523486	rs2084257
1	244004482	rs36028452
1	116977303	rs10802186
1	174984797	rs10489331
1	234297731	rs7542899
1	198239811	rs12123239
1	11119135	rs743577
1	174004150	rs6673632
1	100206665	rs7551679
1	230174988	.
1	116147438	rs12133712
1	194221509	rs10801289
1	116938576	rs12081911
1	201269051	rs3819796
1	68432671	rs6690820
1	197438984	rs7515671
1	161941219	rs2490431
1	90077158	.
1	53483431	rs10399937
1	65642926	.
1	35465847	rs36012246
1	225068749	rs2802736
1	205420138	rs11240483
1	73241239	rs5775145
1	56414730	rs11206691
1	53911812	rs11206160
1	196544863	rs5779839
1	248125898	rs4925793
1	174980511	rs16847701
1	120463230	rs835574
1	152568367	rs7546033
1	44421433	rs4660263
1	173897522	rs9283385
1	161749812	rs1847383
1	116972613	rs10924089
1	35515948	.
1	53478528	rs11580480
1	178027209	rs10718032
1	1301941	rs372590426
1	225088856	rs2501099
1	189465303	rs10526662
1	100212553	rs1591775
1	183974132	rs6424921
1	158992195	rs1101988
1	173596888	rs12065133
1	35473498	rs10158928
1	116874295	rs59858255
1	44480093	rs3791129
1	90077156	.
1	159518892	rs2369135
1	3063565	rs56813547
1	28140500	rs6688612
1	27931698	rs4908343
1	61412947	rs502332
1	248816901	rs141133524
1	229997147	rs6656823
1	11734293	rs1140272
1	161831898	rs4656336
1	25529796	rs72883388
1	68433287	rs7534939
1	9815543	rs4512653
1	29685748	rs10082166
1	10063098	rs3003378
1	225247948	rs2456329
1	248124892	rs11807286
1	107804329	rs4914943
1	28072239	rs1997646
1	100210984	rs4908014
1	35536453	rs11264001
1	229987010	rs74143255
1	245978150	rs10802270
1	18563991	rs4920311
1	173948662	rs12565352
1	206306855	rs28569773
1	1437887	rs79058850
1	173621934	.
1	174679151	rs332792
1	110330524	rs59540251
1	192547710	rs1923949
1	248243343	rs10788753
1	161943780	rs2340726
1	230174973	.
1	1644604	rs189563747
1	116887455	rs12087334
1	174556839	rs56357087
1	100200062	rs59210874
1	161948127	rs7529274
1	229987450	rs6657298
1	100202723	rs4333869
1	100207207	rs10875248
1	161698022	.
1	100196119	rs7540659
1	173987163	rs61826823
1	35437440	rs12071809
1	11093894	rs12755574
1	246111360	rs4654177
1	4010683	rs72850808
1	248115436	rs2184995
1	248126669	rs10788748
1	116138871	rs4240546
1	236934959	rs10802563
1	161741274	rs905594
1	174023411	rs7554915
1	229995956	rs59530107
1	189563785	rs155443
1	116756179	rs10802171
1	160347420	rs12080243
1	65638930	rs6699614
1	249192008	rs34341247
1	3180633	rs2455102
1	173584205	rs58045923
1	23940112	rs4649101
1	229983368	rs6695134
1	239767145	rs10925924
1	54068567	rs10788959
1	232957202	rs2795456
1	173928297	rs11396952
1	52828739	rs12044739
1	9981030	rs1628143
1	230010403	rs4087355
1	174580446	.
1	229983049	rs6692449
1	204866365	rs2759281
1	158987941	rs856046
1	1405414	rs1240733
1	158990412	rs856049
1	44390392	rs9326136
1	162012512	rs34758725
1	120000618	rs10802095
1	4030200	rs7417339
1	74990353	rs11281076
1	64278008	rs582041
1	35528156	rs10908323
1	208464595	rs1781022
1	248118262	.
1	6399933	rs6681084
1	230041365	rs2683460
1	35529513	rs12072898
1	247984002	rs114755004
1	152461813	rs1199161
1	120495934	rs2453055
1	210213519	rs6540577
1	240752731	rs6675302
1	173537544	rs60221574
1	214064565	rs9970788
1	53512941	rs6670842
1	82965883	rs12067308
1	1237036	rs2477782
1	100211559	rs34957574
1	36040931	rs3944110
1	174574290	rs59164898
1	229987952	rs7513423
1	230124032	.
1	198210570	rs3861922
1	173980198	rs6661182
1	113745019	rs2788254
1	193819826	rs669027
1	248120058	rs7367627
1	100202188	rs56795986
1	54070715	rs71044480
1	54065523	rs12120383
1	54065831	rs12723875
1	248113551	rs10888285
1	184338545	rs4478778
1	244104594	rs552510
1	50690714	rs6663858
1	234296106	rs6586374
1	116682954	rs10802160
1	23732762	rs10753556
1	247140060	rs12065240
1	116764676	rs7534828
1	204446313	rs2999479
1	50702030	rs4926850
1	53944037	rs734908
1	35464439	rs7540430
1	35485300	rs12058423
1	116869561	rs2335959
1	234298165	rs6421392
1	7628943	rs372091075
1	59265539	rs12562366
1	116645757	rs1146353
1	100209303	rs6577131
1	52835713	rs72899818
1	243994216	rs10927081
1	100222103	rs2640913
1	28126853	rs11809913
1	230010336	rs4087356
1	120485517	rs2493419
1	54035689	rs10788957
1	229990468	rs55927552
1	10218439	rs2273299
1	201296487	rs854508
1	36008113	rs6702503
1	37367628	rs10796892
1	65614034	rs57193680
1	35957145	rs1203133
1	239710406	rs10925912
1	189115350	rs7531563
1	159339036	rs4537549
1	173643547	rs6690869
1	247941192	rs6694222
1	247913310	rs841159
1	28044477	rs1736544
1	36314052	rs11292136
1	159304157	rs4454545
1	52606791	rs74835071
1	173575308	rs10127525
1	52690867	rs346553
1	206298939	rs28666469
1	225067640	rs2662911
1	31945423	rs6702224
1	144512295	rs199960894
1	50689644	rs7542814
1	1325207	rs1240748
1	35474188	rs6691848
1	116102707	.
1	120515976	rs67062239
1	44433864	rs7412307
1	229318518	rs342780
1	230011900	rs33913500
1	35943327	rs1203139
1	35520968	rs6658991
1	10820215	rs2235699
1	100222287	rs2788507
1	785050	rs2905062
1	100210109	rs7551360
1	44489099	rs2485998
1	11170743	rs2015818
1	239739122	rs1899606
1	102159848	rs9804122
1	225068985	rs2662913
1	173943797	rs60132488
1	196528065	rs10754193
1	766105	rs55784098
1	159223587	rs7537391
1	248229490	rs10788750
1	35465661	rs13375531
1	53946644	rs1288621
1	174202404	rs142770315
1	173581209	rs12068135
1	183958442	rs6698088
1	230134150	rs4846861
1	11236524	rs12041740
1	219128928	rs608082
1	36224402	rs34271691
1	35512613	rs77689236
1	28137264	rs11810664
1	113745603	rs2763870
1	100215669	rs1416232
1	173625294	rs10912658
1	244512151	rs900894
1	208465285	rs2782944
1	156595447	rs1135646
1	37548473	rs218396
1	117781742	rs10801951
1	232385909	rs12085703
1	35500015	rs12093572
1	53958910	rs1288613
1	145484698	rs7521222
1	174962558	rs3086660
1	243064428	rs6429391
1	100218460	rs2027284
1	42253788	rs2492604
1	243069996	rs57480750
1	234364047	rs482978
1	154535633	rs58959600
1	27965545	rs112923840
1	159059969	rs2518563
1	1417782	rs819971
1	120455441	rs699780
1	247966718	rs10749629
1	28106380	rs12564464
1	117001509	rs1548603
1	120002455	rs12080634
1	37876401	rs12239801
1	53885963	rs7555252
1	158185742	rs11264927
1	248114188	rs1577921
1	112973783	rs2483350
1	174939348	rs12089375
1	90077148	rs150628949
1	173999244	rs12086829
1	1389472	rs1695862
1	1385211	rs1312568
1	162101098	rs885148
1	35475943	rs9919282
1	36565362	rs6693322
1	73100152	rs71078117
1	100222006	rs11291495
1	220062074	rs1776054
1	248134319	rs12041268
1	173631290	rs12091486
1	52836736	rs10157619
1	201269913	rs854502
1	860521	rs57924093
1	145471191	rs704984
1	11360957	rs2744815
1	214082799	rs853745
1	229998443	rs12073571
1	244422816	rs6429457
1	10146179	rs4333851
1	228835194	.
1	901806	rs2879815
1	72255500	rs11209844
1	1366288	rs1695823
1	6459810	rs12067671
1	74858960	rs11413460
1	173917549	rs71678094
1	119160979	rs1590249
1	35957190	rs1203132
1	161943432	rs71581441
1	230019048	rs6587361
1	10011535	rs4011517
1	35526678	rs10908322
1	248820037	rs5782523
1	26929002	rs17162257
1	239708929	rs1416380
1	249193292	rs6660015
1	76945109	rs59128559
1	225063939	rs4256778
1	248122312	rs6587408
1	156870615	rs943549
1	173959659	rs146782652
1	244428531	rs488109
1	1387891	rs1624483
1	35413818	rs117430903
1	35982889	rs1768551
1	35893990	rs1764674
1	173964206	rs12089405
1	147043262	rs1572826
1	173607234	rs144883310
1	232955983	rs2795459
1	247966458	rs11204509
1	53453683	rs7516939
1	173900706	rs3831013
1	189494280	rs6663233
1	102161482	rs9804009
1	7287924	rs113760355
1	7633857	rs60678362
1	52537692	rs139770010
1	116635387	rs1592235
1	237188625	rs12404423
1	53917677	rs10788956
1	52558031	rs34875438
1	208464118	rs3121647
1	174986979	rs10912869
1	36971297	rs7542037
1	114078778	rs374593485
1	232963995	rs2814540
1	194128338	rs672167
1	100274670	rs1389383
1	154535527	rs4845651
1	68432973	rs72930983
1	116680742	rs12567623
1	230207433	rs1474925
1	53906597	rs1295465
1	237161467	rs12047281
1	173607770	rs6670574
1	174722283	rs34392782
1	189568473	rs155914
1	43566356	rs11322016
1	50706302	rs6588381
1	6458819	rs6577575
1	35983834	rs116146165
1	196538912	rs4658040
1	74421728	.
1	207152756	rs1890865
1	243066977	rs2998662
1	246103826	rs12041513
1	59427343	rs6667782
1	234165490	rs7365477
1	249175237	rs4132037
1	173603379	rs1461017
1	249198060	rs6587761
1	204842284	rs10563621
1	246068238	rs10802292
1	100198601	rs2105180
1	230010555	rs4087354
1	35489292	rs60645727
1	116281904	rs4839473
1	808928	rs11240780
1	120553996	rs7530844
1	249149486	rs12135449
1	25530319	rs12073036
1	184387359	rs34186357
1	239706595	rs10925910
1	28118828	rs75940331
1	100208364	rs11166320
1	35460822	rs57359543
1	64354578	rs855844
1	56426838	rs7550956
1	116950766	rs12087680
1	100772021	rs4128377
1	210250492	rs56733441
1	248242264	rs10788751
1	173932414	rs67347506
1	1388177	rs150422909
1	210200578	rs12082067
1	208828411	rs6540481
1	7629593	rs115578792
1	201286318	rs1722780
1	174677276	rs333419
1	232991175	rs2814551
1	204440896	rs4951380
1	54066663	rs12079400
1	206302435	rs28450935
1	107802679	rs9435345
1	160346304	rs7542200
1	150163390	rs3118123
1	184367727	rs12070787
1	173547145	rs114186073
1	61447874	rs1616361
1	248115887	rs3927660
1	240742905	rs7525142
1	35872108	rs1188626
1	23205113	rs10917323
1	248118972	rs141590981
1	116157111	rs4303074
1	161942491	rs4656342
1	174584529	rs10912816
1	243063397	rs12075066
1	239702823	rs5782085
1	183946377	rs2378794
1	10152882	rs6676280
1	100208275	rs11166317
1	31828025	rs71569980
1	30985854	rs1385328
1	247963078	rs4617439
1	116164626	rs4411131
1	1664124	rs2294489
1	247974959	rs12027761
1	161943058	rs6693833
1	204784969	rs3940119
1	37261085	rs2993076
1	229347356	rs526687
1	35454947	rs11263885
1	6481842	rs4908892
1	25872467	rs35432405
1	248772718	rs28702781
1	112979894	rs56303798
1	37205500	rs10528919
1	49214762	rs1872279
1	116952787	rs1885802
1	3472928	rs878063
1	65650888	rs6588126
1	248125739	rs11359065
1	204438643	rs1553921
1	11069966	rs11121678
1	9700557	rs57573276
1	28120326	rs10794506
1	112981604	rs2483345
1	35444037	rs4072108
1	19787590	rs139052502
1	214042423	rs853753
1	114078766	.
1	53461443	rs17131748
1	100204133	rs6696570
1	185872823	rs726777
1	3342934	rs870170
1	174006131	rs6665484
1	116670774	rs10754431
1	116100819	rs4839455
1	28156524	rs6598907
1	161976817	rs10918438
1	248848237	rs34191843
1	100200609	rs6577125
1	1436783	rs6691246
1	207281706	rs34101855
1	10108107	rs9919194
1	116774045	rs12065716
1	152788161	rs2339399
1	143500968	rs112120929
1	862124	rs13303101
1	243963896	rs4658592
1	23200293	rs10917321
1	229988711	rs7548102
1	245984685	rs35801415
1	28017935	rs11247658
1	225310170	rs6686694
1	116393528	rs57675664
1	36146980	rs570155
1	234173102	rs1563691
1	863124	rs4040604
1	65584255	rs142580144
1	23198201	rs2203609
1	218333601	rs683968
1	225063044	rs2244108
1	236928515	rs6428969
1	54066012	rs12727337
1	35953295	rs1203136
1	249201268	rs7544246
1	35539304	rs12079511
1	203255818	rs2494279
1	116083748	rs948625
1	35532091	rs11263998
1	249163683	rs6587760
1	225062414	rs2244198
1	28088668	rs11247681
1	35458333	rs12075760
1	248120222	rs7366813
1	11618032	rs57064183
1	232981476	rs2795441
1	161944630	rs11419532
1	44415415	rs2240447
1	53907060	rs1288600
1	44490953	rs78455126
1	100201424	rs4907887
1	229986203	rs74143253
1	102170295	rs11164273
1	116907560	rs7555667
1	161968431	rs35002982
1	161701810	rs10917809
1	53484234	rs11206072
1	7628592	rs377285244
1	246108932	rs4654174
1	1465711	rs9439444
1	10940895	rs11586137
1	206295923	rs28706167
1	219110621	rs631060
1	173970259	rs7523504
1	159062436	rs2518564
1	116879243	rs10802183
1	52537555	rs6661480
1	174029942	rs9943230
1	173976310	rs4536054
1	120543508	rs10923936
1	173536787	rs12068868
1	247952350	rs61855153
1	1428230	rs819982
1	23283918	rs7554271
1	9702591	rs111877086
1	116753083	rs11287456
1	116085656	rs2226738
1	174014849	.
1	73648819	rs201202345
1	234342067	rs12036383
1	247910283	rs841164
1	248194054	rs11204582
1	196533578	rs7540922
1	100210263	rs35079378
1	1404468	rs1240731
1	100211444	rs7545648
1	220050460	rs970155
1	220828688	rs6690794
1	246070376	rs9725614
1	248123846	rs7519437
1	35463373	rs7515263
1	189584311	rs143436339
1	248113831	rs10749637
1	50705399	rs6659236
1	905165	rs7522959
1	229998682	rs6660257
1	219110789	rs631880
1	219110264	rs629352
1	248115304	rs2387358
1	53494091	rs4442320
1	10037468	rs6661806
1	232941153	rs12409898
1	230009008	rs10916573
1	116662656	rs2474925
1	147033573	rs4950461
1	35529893	.
1	1119657	rs4560982
1	53456268	rs7540227
1	1395012	rs2649603
1	147035577	rs10793690
1	116921509	rs7538322
1	234306619	rs10910368
1	248342689	rs11204596
1	42250456	rs7517484
1	100202843	rs11166315
1	116109136	rs148142864
1	219112084	rs11428118
1	35753755	rs488676
1	11068994	rs113305008
1	6443920	rs10449322
1	1436109	rs9439434
1	100202829	rs59108934
1	246076248	rs4345780
1	201254827	rs700468
1	861008	rs28521172
1	64274356	rs645945
1	173935779	rs12069129
1	36127728	rs147899977
1	6544007	rs2986749
1	228634917	rs10916316
1	189583523	.
1	248120657	rs139162784
1	53955202	rs1288615
1	16463792	rs113394862
1	35497529	rs7552070
1	116441173	.
1	173625216	rs13375322
1	237244774	rs2997486
1	249138233	rs6681099
1	229985150	rs67811517
1	6396827	rs3029066
1	7628215	rs7418805
1	28029033	rs4908362
1	158205376	rs436361
1	35968315	rs1212907
1	52571412	rs12081362
1	248138013	rs12736548
1	3117678	rs12095716
1	229985786	rs10916565
1	116843383	rs10924052
1	11129259	rs1194820
1	65586535	rs6671428
1	52558900	rs6588422
1	89467787	rs6428492
1	248111703	rs1416873
1	246111106	rs35156063
1	248814265	rs3033476
1	116791482	rs4839521
1	102159783	rs9803851
1	201265770	rs713292
1	161699060	rs7522783
1	102155565	rs6683190
1	248125753	rs10788747
1	11070731	rs12029968
1	16370873	rs146972886
1	245491399	rs4658752
1	28108680	rs6598903
1	184167419	rs71996165
1	35423609	rs12048635
1	10140663	rs79966104
1	10059375	rs6678023
1	53519270	rs10888763
1	103569309	rs34328008
1	151122489	rs7554936
1	156860462	rs2768762
1	42180082	rs2077354
1	61442276	rs7514565
1	248817159	rs72282570
1	214049640	rs2075422
1	208464950	rs718241
1	173545264	rs7537369
1	225163349	rs9426102
1	161983089	rs6676438
1	155880952	rs490498
1	173571461	rs16846288
1	173960747	rs6425267
1	248122745	rs114412275
1	100215948	rs7413890
1	6553024	rs57750269
1	174611951	rs77248210
1	168355541	rs909638
1	159419545	rs11265197
1	219150103	rs639036
1	53486745	rs11806632
1	248114375	rs55899358
1	10941406	rs11121640
1	1468398	rs6695186
1	53526787	rs11800691
1	53491455	rs4926945
1	204842293	rs60072975
1	28064230	rs11247671
1	232964616	rs2795452
1	225073392	rs2802546
1	53505596	rs28476576
1	1633004	rs185241682
1	207273801	rs2808467
1	161867489	rs12124509
1	234332412	rs666263
1	64272235	rs634803
1	161885545	rs6695760
1	42234315	rs10789409
1	248114312	rs1577922
1	1411646	rs1151487
1	225246616	rs147219439
1	10764465	rs284290
1	248120896	rs150213365
1	219117743	rs2788271
1	53449699	rs4288541
1	173999107	rs28873209
1	10008430	rs1220420
1	225246989	rs149670565
1	53777882	rs2788030
1	100202117	rs12118328
1	37877359	rs7539023
1	116611705	rs1045757
1	174007702	rs12077782
1	158204531	rs404891
1	232982116	rs2644441
1	248810719	rs3033517
1	37877300	rs61778207
1	16459507	rs11578289
1	183950019	rs3010051
1	102155048	rs6703780
1	35983094	rs1768552
1	100211117	rs4908015
1	150226637	rs113037717
1	35384605	rs6699355
1	239710617	rs10802774
1	100202315	rs5776487
1	94022447	rs111540755
1	11731177	rs744115
1	116569214	rs4839512
1	35484018	rs12401429
1	248121713	rs6688671
1	208464141	rs1781025
1	61441322	rs10789091
1	159211495	rs144150672
1	6549878	rs3007428
1	1427672	rs819981
1	161941471	rs28628087
1	53448152	rs7552650
1	6399797	rs2235691
1	3181922	rs10909913
1	174012351	rs9728376
1	76957469	rs6685154
1	236728792	rs2564745
1	248112762	rs4925789
1	1466230	.
1	7637209	rs11583030
1	236740938	rs2853594
1	144541844	rs59723503
1	100221013	rs2131634
1	7280360	rs763196
1	116592864	rs149883091
1	159308539	rs16842041
1	161996062	rs4656347
1	214063849	rs853735
1	28101185	rs3047062
1	100242635	rs4908022
1	1425412	rs2649579
1	184378230	rs6700709
1	192434667	rs12072133
1	9987007	rs11828
1	53970728	rs11206167
1	10093457	rs7528979
1	229998376	rs12073526
1	1194804	rs11804831
1	28084444	rs11247679
1	28051353	rs112659200
1	102156904	rs7535134
1	173535294	rs12080166
1	159335261	rs12095599
1	44440146	rs4660761
1	6468553	rs72859973
1	72063095	.
1	249145072	rs11434456
1	232377391	rs10157364
1	230197685	rs56177040
1	145529681	rs6424378
1	23198619	rs4655134
1	230152832	rs10864779
1	159174683	rs2814778
1	35447202	rs7362
1	232975136	rs2644444
1	234176733	rs746855
1	154534617	rs6686197
1	174000180	rs6668543
1	7980338	rs161826
1	785989	rs2980300
1	6550376	rs2986742
1	72267554	rs1158573
1	189585364	rs28862285
1	249179856	rs12043282
1	53469134	rs11206066
1	35517332	rs11803497
1	120585262	rs9428174
1	72232842	rs4649943
1	65422862	rs11208556
1	1416370	rs1153096
1	225250874	rs2449325
1	230001247	rs12077742
1	207544926	rs12036902
1	53562220	rs1288412
1	210317157	rs11119419
1	243066618	rs2998661
1	225247183	rs4653601
1	54488532	rs201616846
1	112946903	rs2488757
1	100222304	rs2788506
1	28088583	rs11247680
1	1433121	rs75035967
1	173949233	rs13375086
1	201255199	rs832164
1	10845840	rs6660242
1	178032557	rs7533468
1	184380595	rs7548074
1	230207475	rs1555291
1	248124660	rs10888307
1	35725203	rs11581846
1	56444545	rs11347360
1	173625026	rs12079161
1	6455895	rs6667083
1	52541476	rs34051277
1	116155145	rs6674058
1	173924401	rs72151707
1	156103997	rs569025
1	173624347	rs35756343
1	225077409	rs6694173
1	100218247	rs10783118
1	4541390	rs11799990
1	143426878	rs6604447
1	240031351	rs589215
1	230081548	rs6541265
1	189563248	rs155920
1	100259720	rs1976249
1	202163833	rs71141464
1	100223154	rs2814044
1	248766596	rs28812845
1	35800698	rs1567954
1	116281912	rs4839474
1	207109425	rs503746
1	202022255	rs113146684
1	10227894	rs6692491
1	246103762	rs12041507
1	201217436	rs12134555
1	110244993	rs374814427
1	116084112	rs948622
1	248113655	rs10788740
1	236749649	rs2794763
1	54069983	rs1879736
1	234292078	rs6685161
1	65000767	rs12035924
1	121435153	rs367944676
1	248113958	rs10749638
1	159598533	rs6678328
1	163533826	rs9659479
1	206301506	rs28657478
1	69799403	rs1599240
1	36314199	rs582845
1	35537198	rs7538614
1	225245275	rs7513700
1	234167233	rs9435543
1	116763676	rs149662037
1	246103169	rs4999906
1	225222509	rs2449306
1	179999512	rs4651054
1	1415099	rs1153105
1	152479716	rs7552220
1	225246941	rs149643882
1	37240038	rs479714
1	1645511	rs192900125
1	100194962	rs7547543
1	159228378	rs10908702
1	7634739	rs7526070
1	174017394	rs7538312
1	1346257	rs1240717
1	220796297	rs1193031
1	22333209	rs146138315
1	35900615	rs3814302
1	9448688	rs11121395
1	100198889	rs2095785
1	248119490	rs144226607
1	189583524	rs140513017
1	65542415	rs12088148
1	161942636	rs9970947
1	54064469	rs1320385
1	238828310	rs35695847
1	100219930	rs10875254
1	35504940	rs60288960
1	113002127	rs5777121
1	244122235	rs73121444
1	3143384	rs2651888
1	174870738	rs57512007
1	173910964	rs56247945
1	173977014	rs6665880
1	173933488	rs10606279
1	116790601	rs10924017
1	193831585	rs10574054
1	42244861	rs349428
1	31684450	rs35958405
1	161832842	rs2340720
1	226833304	rs1144836
1	10041977	rs10779734
1	10940761	rs11582233
1	174982790	rs12062145
1	37260184	rs3012031
1	248237844	rs11204588
1	152457624	rs1199153
1	201256121	rs832168
1	207107699	rs908700
1	219106404	rs10779334
1	161990455	rs4656344
1	228080410	rs10799455
1	210190653	rs11119393
1	159176856	rs55872368
1	3133422	rs2817145
1	68432225	rs6588297
1	245977996	rs10924340
1	25957739	rs3014693
1	230206696	rs11122271
1	145468414	rs2479855
1	54065997	rs12029469
1	100234560	rs4243805
1	174924930	rs12061403
1	76939676	rs11162158
1	173987460	rs12562588
1	173928505	rs6425262
1	42191999	rs7537131
1	249178546	rs34582390
1	116097043	rs2156042
1	100219372	rs4268369
1	100204368	rs4620563
1	173605198	rs6666475
1	61409644	rs647114
1	9068386	rs7530465
1	197339370	rs56150133
1	100776994	rs4423025
1	159339006	rs4517343
1	218328472	rs484354
1	173554904	rs12075964
1	225248654	rs142084330
1	185881591	rs10465497
1	229988993	rs7519361
1	234648819	rs6586395
1	173904959	rs1407596
1	174008182	rs113098812
1	248123582	rs7511939
1	859404	rs71509444
1	35468504	rs2184188
1	225222951	rs2449305
1	7636155	rs12059011
1	214080054	rs1771906
1	28110960	rs6688915
1	1117398	rs12097586
1	6349627	rs1999836
1	53495130	rs10437066
1	245050517	rs113692284
1	52560515	rs2406321
1	173968531	rs12096437
1	229985661	rs10916564
1	121403429	rs78832137
1	236772416	rs630101
1	234360064	rs651428
1	208460991	rs35033586
1	11132965	rs7533211
1	35504782	rs3890207
1	42176291	rs10890163
1	100202602	rs5776491
1	241272653	rs28645739
1	144570236	rs199565470
1	230009298	rs16850462
1	173608288	rs28767926
1	173581839	rs12164630
1	25918971	rs11247818
1	174681384	rs332785
1	100220633	rs2788511
1	249198273	rs11389084
1	230101916	rs12067051
1	28173911	rs10902672
1	173950205	rs7530661
1	100195816	rs7528759
1	107163442	rs11184940
1	52799395	rs2820338
1	1633007	rs189952872
1	173907812	rs6703547
1	236947134	rs141118258
1	173987036	rs113452743
1	120448749	rs2641338
1	248124313	rs7522248
1	30449951	rs10798955
1	3629960	rs3765760
1	36367780	rs595961
1	100202232	rs4622082
1	173621935	.
1	161739190	rs7519514
1	53527948	rs7513730
1	52546638	rs10788938
1	76951903	rs7524669
1	65603078	rs12568581
1	56423806	rs67014840
1	248249895	rs11204589
1	225061975	rs2802567
1	68446273	rs12061914
1	243070149	rs59286205
1	152583282	rs12058367
1	229984940	rs6696146
1	162029907	rs4657139
1	65613816	rs7551080
1	225076799	rs6693479
1	210198955	rs59904008
1	35470436	rs61123624
1	11243470	rs4845853
1	35979978	rs7530330
1	11395416	rs2744835
1	232956427	rs2795457
1	239746732	rs10127769
1	120639746	.
1	201280621	rs1772853
1	120489057	rs10923926
1	112985954	rs4839246
1	226830381	rs1151803
1	204994649	rs2487797
1	206303798	rs28674525
1	11178425	rs76313983
1	174557407	rs6701696
1	64272239	rs676021
1	236943048	rs4659475
1	116937115	rs67329734
1	116902012	rs55752092
1	121405662	rs141773614
1	189585540	rs28488254
1	10210990	rs10864446
1	147071308	rs11240092
1	35801099	rs2182907
1	116751013	rs10923995
1	11601119	rs2817621
1	15282765	rs10927597
1	116434105	rs68016531
1	237644461	rs148016693
1	7636218	rs12059020
1	68448998	rs1926280
1	210207385	rs12079711
1	28101707	rs11247683
1	229345146	rs478565
1	100266476	rs1116426
1	11138469	rs12027609
1	25995936	rs10218563
1	11283386	rs34702024
1	6435997	rs112245593
1	25558152	rs6672228
1	1376214	rs1240698
1	35520174	rs147231051
1	248118869	rs148769395
1	234297769	rs6586375
1	15278983	rs7518222
1	214058165	rs701896
1	159183707	rs34461790
1	53476970	rs6679819
1	8029510	rs372063574
1	52764959	rs2820331
1	25960041	rs11247897
1	248817100	rs74164204
1	47086502	rs11579762
1	53501837	rs34569901
1	100197824	rs4614285
1	7635253	rs7536730
1	120581285	rs187029134
1	68448965	rs1926281
1	241288727	rs140364434
1	244444990	rs7535927
1	117451033	rs2478765
1	245520582	rs4498839
1	173998611	rs142679468
1	173914417	rs12063266
1	53953713	rs10650721
1	173986472	rs12060401
1	53455940	.
1	53523139	rs35255252
1	173624221	rs150753958
1	862383	rs6680268
1	37250054	rs541301
1	1460044	rs371529763
1	173916916	rs12067580
1	53510975	rs6588458
1	120001508	rs57640209
1	119998093	rs7524361
1	23201240	rs908502
1	6553802	rs11121954
1	3267142	rs6692460
1	102853493	rs71091420
1	116945161	rs1998447
1	3149408	rs2817159
1	236740538	rs2564741
1	173637388	rs10912659
1	147058575	rs672619
1	248120320	rs140270810
1	1415063	rs1153104
1	116666569	rs960675
1	100205296	rs4907888
1	3139742	rs2817150
1	16460541	rs6603855
1	35469361	rs7529201
1	3462904	rs10797401
1	201279048	rs2268163
1	25874064	rs72872002
1	9382140	rs9435227
1	189562206	rs112229188
1	159339559	rs10908713
1	248123916	rs7519529
1	152795971	rs6659798
1	206317334	rs28733323
1	35591626	rs11264100
1	236841120	rs3754253
1	189586325	rs13374023
1	11039567	rs11121669
1	706778	rs201689204
1	25593083	rs28550215
1	861808	rs13302982
1	10009114	rs74742139
1	1220954	rs12751100
1	53464643	rs12064208
1	116102750	rs79901584
1	25581565	rs28628759
1	35530264	rs12407174
1	28101165	rs959450
1	1323078	rs12729599
1	42234338	rs4660576
1	54066038	rs12036606
1	116768898	rs10754436
1	76936730	rs7553137
1	54066752	rs12064395
1	248122183	rs146572524
1	116189171	rs10647324
1	36158589	rs11264189
1	210884699	rs9430044
1	230133509	rs28668080
1	1388205	rs138248614
1	173905237	rs12566651
1	9701655	rs61315732
1	53525162	rs12059934
1	159225892	rs7546146
1	174591307	rs12069689
1	116676035	rs10802159
1	245929432	rs2817503
1	35529453	rs12072864
1	24569223	rs56092246
1	201281025	rs1779283
1	36316571	rs4652895
1	116662745	rs2474926
1	35529653	rs76506860
1	116162920	rs10924061
1	35489880	rs4604660
1	35455031	rs34804021
1	184366725	rs140571615
1	23706760	rs664755
1	173982167	rs6683276
1	35909071	rs7539801
1	54065924	rs12723911
1	50706579	rs9726027
1	173977809	rs2860844
1	248115951	rs3927661
1	110674457	rs638372
1	100220838	rs2131632
1	173963064	rs111260529
1	229985048	rs6696254
1	57610673	rs506832
1	230186311	.
1	214065511	rs701895
1	174584784	rs10912819
1	228624935	rs6703500
1	11365015	rs2744820
1	248113557	rs10788739
1	102161884	rs12081572
1	155670305	rs201056620
1	173982606	rs12060331
1	150124876	.
1	228636537	rs138324369
1	900717	rs374537094
1	116099916	rs35473237
1	113344299	rs10745336
1	201275781	rs1772836
1	173995800	rs12071784
1	100222828	rs1416228
1	1459582	rs74508282
1	53528929	rs12565708
1	173535143	rs12066061
1	232983713	rs2795439
1	173952539	rs6686083
1	65695930	rs1336472
1	3148574	rs2455116
1	234297037	rs7542220
1	100214487	rs1416236
1	173903300	rs9425780
1	164995713	rs4387163
1	207107696	rs908701
1	9993364	rs1220397
1	1294518	rs34782209
1	120513117	rs1493695
1	23762679	rs12401753
1	11495907	rs3124624
1	35471462	rs11263916
1	112767483	.
1	189562302	rs464690
1	144579975	rs201557765
1	10174189	rs4543799
1	53492637	rs6689450
1	117708233	rs2153908
1	152997483	rs11803079
1	249127401	rs10788879
1	100211560	rs61210325
1	53451529	rs4926582
1	53455543	rs12063529
1	35457656	rs12078105
1	173600718	rs6700712
1	10203988	rs35316894
1	52577807	rs10788939
1	249183206	rs12752429
1	173616949	rs143882626
1	6343884	rs6577568
1	232979199	rs2814547
1	100208311	rs11166318
1	49158560	rs1531902
1	53488564	rs7546714
1	22299523	rs4466619
1	174555487	rs138719039
1	159607351	rs7529729
1	214861401	rs5780803
1	232971350	rs2795446
1	159420307	rs11265198
1	83037974	rs9661175
1	159018359	rs2852699
1	229995723	rs16850446
1	65613730	rs7550994
1	147050663	rs76372083
1	234296744	rs6671748
1	121435150	rs375354216
1	201252701	rs861275
1	225070168	rs2254406
1	37546405	rs189724240
1	159063691	rs71084302
1	116879341	rs10802184
1	237605048	rs2998402
1	100194305	rs7522921
1	246108096	rs4427373
1	246078476	rs4654168
1	1812867	rs70937201
1	246083421	rs4654170
1	28017082	rs7519716
1	16847605	rs58985935
1	247938905	rs7555046
1	1361641	rs12030806
1	197993448	rs28447381
1	228656780	rs12091870
1	174583527	rs143006974
1	234365081	rs10711310
1	28156587	rs112357217
1	173639766	rs73033131
1	159526792	rs4656239
1	50709557	rs4244638
1	174938859	rs12075140
1	3189138	rs2455127
1	65579412	rs6690044
1	116957604	rs879651
1	49155578	rs6694008
1	36130279	rs61250045
1	35524004	rs12406636
1	158175347	rs59851048
1	236772022	rs5781904
1	100200548	rs6577124
1	204868548	rs35740789
1	53464390	rs11206065
1	174016774	rs10912722
1	35479541	rs11263928
1	113355928	rs11578123
1	203290132	rs10920609
1	147071286	rs34799247
1	230208497	rs1358768
1	234362782	rs515952
1	248115884	rs3927659
1	116296534	rs4839481
1	173998991	rs111772966
1	35953833	rs1203135
1	102158836	rs7551509
1	64276098	rs601093
1	35868433	rs113408476
1	53452848	rs7527979
1	162094719	rs7513365
1	73173575	rs6662385
1	10060516	rs3003377
1	100217476	rs1416231
1	53519795	rs12569270
1	53453640	rs7528565
1	35456459	rs34927678
1	860788	.
1	173959014	rs6425265
1	159321353	rs141891797
1	28136065	rs72478548
1	155797490	rs35834212
1	173601630	rs10912654
1	241684337	rs149511837
1	1395042	rs150487455
1	173620161	rs145243654
1	3189714	rs2455128
1	159605920	rs12063411
1	64283711	rs603218
1	53519508	rs59798079
1	246099665	rs34105057
1	204995824	rs61824667
1	228640243	rs56721656
1	247868113	rs880143
1	31943343	rs1934299
1	174007754	rs12077812
1	73083390	rs4649962
1	116679984	rs200809299
1	107807118	rs3125684
1	173615183	rs1461018
1	68532775	rs2478149
1	35518546	rs11263960
1	248242265	rs10788752
1	161994010	rs4657136
1	68488650	rs725667
1	201279417	rs2268164
1	225203196	rs1506069
1	161946727	rs2340727
1	248817109	rs368545629
1	230199398	rs12040273
1	189574444	rs155906
1	239703278	rs10754672
1	35516651	rs11804364
1	35440755	rs10158282
1	219110119	rs628839
1	100784676	rs816092
1	155878732	rs670523
1	147058844	rs1612689
1	246117083	rs4142899
1	50703255	rs4562672
1	189585960	rs56366121
1	147060091	rs6695965
1	166302712	rs10800212
1	53901342	rs6672280
1	25869262	rs35341663
1	3112417	rs10797383
1	239750778	rs12043301
1	241692253	rs4310432
1	174612230	rs454643
1	147068992	rs2353525
1	239755406	rs1867262
1	174584400	rs10912815
1	59253695	rs2984915
1	229984347	rs6587358
1	100219095	rs2153094
1	144580550	rs201142673
1	247954960	rs10788789
1	245371492	rs12129648
1	35457396	rs11807641
1	120543113	rs327187
1	116972943	rs145878079
1	173537264	rs10047209
1	212448033	rs61503742
1	35491661	rs9651002
1	57626900	rs11206978
1	42203050	rs710233
1	35489379	rs56998560
1	189585342	rs28849150
1	234298175	rs6586376
1	245490691	rs6677662
1	120466108	rs2793830
1	202963362	rs140776769
1	37882971	rs375586795
1	246070392	rs9725616
1	234303969	rs2045520
1	100203693	rs7514021
1	116102741	.
1	53963481	rs10749690
1	232982660	rs11318557
1	116770202	rs10737765
1	247937878	rs11338268
1	193822650	rs594431
1	234167236	rs9435544
1	232385051	rs9661417
1	116637985	rs2769253
1	210317159	rs11119420
1	65555120	rs11208583
1	116923792	rs6428896
1	100259754	rs1976250
1	229989698	rs2026541
1	1466207	.
1	35841258	rs559986
1	159329581	rs16842049
1	100234743	rs2392072
1	1265505	rs35946613
1	183979248	rs2378792
1	102160080	rs6691700
1	35630298	rs11589697
1	53485839	rs6588448
1	173574171	rs12083635
1	247951310	rs2387387
1	864755	rs2340589
1	23811488	rs4649093
1	3465696	rs7539836
1	7990291	rs161823
1	116900272	rs7547707
1	173953144	rs7547880
1	44490821	rs11413494
1	56418482	rs61637547
1	28078854	rs1474574
1	173581439	rs146518309
1	10935437	rs6667663
1	10940502	rs72864683
1	155688580	rs821551
1	247498567	rs6669714
1	144557047	rs371493235
1	1449303	rs9439456
1	35509416	rs11263952
1	230207349	rs7531967
1	42182588	rs6600387
1	159233756	rs2325924
1	120004026	rs60945833
1	173566641	rs11410454
1	35470650	rs10647049
1	249163530	rs6587759
1	237282971	rs2490385
1	249168610	rs6659450
1	225249093	rs2449301
1	68531336	rs269354
1	159600354	rs12066650
1	246101022	rs6662940
1	201217297	rs12134496
1	248125594	rs2065976
1	173600961	rs6675955
1	35995581	rs12567278
1	3131235	rs10909901
1	232987282	rs2814549
1	895706	rs13303327
1	174021694	rs12096785
1	225079550	rs12563434
1	214043216	rs853752
1	248127858	rs7516034
1	225236445	rs2449279
1	116891363	rs12094032
1	100773913	rs4433416
1	248777582	rs199646279
1	230203293	rs77005666
1	204842287	.
1	214059752	rs723632
1	28047583	rs11247667
1	201275698	rs1794862
1	113745586	rs2788250
1	37543097	rs218429
1	245039281	rs9727293
1	59417116	rs10889125
1	28068407	rs5773201
1	214034297	rs7512823
1	65642927	rs61543548
1	23201760	rs2222111
1	116092016	.
1	1243896	rs61766198
1	50693185	rs4926551
1	116847691	rs12563608
1	10210984	rs10864445
1	155477570	rs11582072
1	36067858	rs12082263
1	225069772	rs2254430
1	54067154	rs4926605
1	173944756	.
1	234167202	rs12079513
1	81867479	rs7524907
1	229987014	rs6703137
1	52673127	rs346565
1	77223102	rs202161152
1	53472242	rs199725733
1	1408469	rs1240737
1	100203571	rs7548709
1	196513547	rs6663649
1	100203999	rs6658800
1	243067370	rs2502330
1	225251375	rs2456334
1	100210972	rs4908013
1	3187185	rs3002687
1	107163979	rs4256842
1	94417219	rs4847269
1	100783675	rs520757
1	35529649	rs12072935
1	36000189	rs6425946
1	156875107	rs2644590
1	229287119	rs9793832
1	116767378	rs10157598
1	116912068	rs61788006
1	225248516	.
1	120641969	rs201364815
1	65602348	rs12082701
1	52705427	rs3790522
1	248113026	rs10888281
1	196602406	rs487681
1	11164937	rs2486918
1	120451352	rs947273
1	10072597	rs3123522
1	116574306	rs6666101
1	173579728	rs12093198
1	53528528	rs1383598
1	100206880	rs10783117
1	230207406	rs1474926
1	100781169	rs3119188
1	36108439	rs535431
1	248817074	rs67010943
1	204859749	rs7541623
1	901559	rs13303160
1	206309338	rs28683111
1	2809568	rs2445620
1	239710701	rs10925913
1	1432333	rs819985
1	248227201	rs7527770
1	236826548	rs12038634
1	214036721	rs11120225
1	44428632	rs12145999
1	15324903	rs60985456
1	246105223	rs4356016
1	243067443	rs2502332
1	174006271	rs6425271
1	65603471	rs6682157
1	248241299	rs10888312
1	25880194	rs35727352
1	248121438	rs138248225
1	35706365	rs71516386
1	152562279	rs7546110
1	36022383	rs10796921
1	1357461	rs1781134
1	116747771	rs60288277
1	158983777	rs856068
1	56434812	rs11206697
1	53519218	rs10888762
1	100199231	rs4908008
1	160348492	rs2019197
1	194097716	rs526593
1	248122496	rs6587409
1	159171348	rs2746046
1	149707151	rs113550921
1	246109082	rs4654175
1	174020506	rs6680088
1	35903912	rs1188633
1	225074736	rs6694400
1	1417339	rs705580
1	10083936	rs58528460
1	36007918	rs6662175
1	116765109	rs10923997
1	116663168	rs6428863
1	194259458	rs10921528
1	230010864	rs4087353
1	248116057	rs3927662
1	173632939	rs1461016
1	249166942	rs7517944
1	1467485	rs1987191
1	173917650	rs7547280
1	194262018	rs1325429
1	150973514	rs771203
1	10049177	rs12140058
1	189586051	rs57523607
1	36055053	rs60907293
1	100201320	rs6577127
1	788713	rs2980306
1	100211239	rs58780688
1	120443702	rs2793826
1	230009178	rs10916574
1	219126193	rs683119
1	1468475	rs6677993
1	1466188	.
1	230011109	rs16850480
1	236729458	rs2564744
1	54070725	rs17108874
1	47087366	rs4660948
1	234299753	rs11374565
1	248125903	rs4925794
1	152847892	rs12022319
1	196540893	rs4515738
1	159509251	rs4573517
1	173585067	rs6682615
1	152802676	rs75715255
1	120001961	rs146776105
1	246077382	rs1933526
1	100215335	rs7354938
1	100213466	rs7528854
1	36049409	rs6425949
1	237271632	rs2485579
1	156875092	rs4661074
1	116770372	rs10737766
1	236917828	rs2297858
1	203260756	rs7530895
1	100196610	rs1012097
1	243070075	rs59229335
1	1458567	rs3813216
1	159057116	rs55914336
1	30442165	rs10798946
1	225062987	rs2244109
1	225248920	rs144631439
1	43526679	rs34834225
1	116750625	rs7413197
1	173937415	rs12066153
1	116742260	rs12138241
1	35458360	rs12075791
1	25319751	rs311437
1	1455318	rs2015387
1	173617137	rs10912657
1	228939258	rs12754311
1	225248134	rs2456330
1	1645399	rs199621363
1	241274518	rs7521857
1	112950488	rs2483333
1	28106102	rs2064071
1	54066735	rs34046199
1	1354515	rs904589
1	787685	rs2905054
1	174936011	rs187656311
1	116136810	rs3860222
1	158210602	rs1103700
1	230180071	rs2401084
1	116949306	rs6660743
1	154533617	rs4845649
1	244980554	rs73127483
1	155501014	rs35615695
1	204842291	.
1	120528932	rs2453042
1	65662894	rs35738731
1	4029733	rs10915495
1	35474824	rs7550024
1	15286356	rs12068879
1	100198297	rs2095784
1	117325340	rs798056
1	215102562	rs77722934
1	116744996	rs4839517
1	44487950	rs11585120
1	174023652	.
1	1465382	rs12032637
1	54066538	rs12026293
1	88651266	rs138097319
1	7633613	rs2003397
1	248114074	rs10749639
1	1330726	rs1240746
1	116873176	rs6428891
1	116096278	rs4147215
1	243067903	rs2502333
1	189586279	rs13374575
1	42253224	rs349418
1	11058588	rs11121674
1	230002331	rs12065116
1	245493662	rs57843745
1	35460528	rs113400005
1	234293963	rs6586373
1	174015631	rs6696163
1	35749739	rs600510
1	225252285	rs57433167
1	25852812	rs35125526
1	28076386	rs74065619
1	185886151	rs1555494
1	174588930	rs4290116
1	35469786	rs7531831
1	1235710	rs640712
1	245379514	rs5017562
1	173946133	rs59520434
1	248114065	rs10788741
1	189570146	rs155910
1	11613689	rs2817609
1	154522248	rs11265634
[truncated: 44,738 more rows]
[truncated: 11 more columns]
